# Supplementary material for: Immediate sensitivity to structural constraints in pronoun resolution
Source: Front Psychol. 2014 Jun 27;5:630. doi: 10.3389/fpsyg.2014.00630 (PMC4073625; doi:10.3389/fpsyg.2014.00630)
Supplement: Supplementary file 1 [file DataSheet1.XLSX]

## Sheet: Exp1
Item	Condition	Experimental sentence
1	Common Nouns	{David/Sarah} thought that {the waiter/party planner} would praise him enthusiastically for the amazing success of the event.
1	Modified Common Nouns	{David/Sarah} thought that {the waiter/party planner} who helped with the reception would praise him enthusiastically for the amazing success of the event.
1	Proper Names	{David/Sarah} thought that {Matthew/Heather} would praise him enthusiastically for the amazing success of the event.
2	Common Nouns	{James/Megan} worried that {the tailor/designer} would criticize him harshly for the lack of organization at the fashion show.
2	Modified Common Nouns	{James/Megan} worried that {the tailor/designer} who was upset about the reviews would criticize him harshly for the lack of organization at the fashion show.
2	Proper Names	{James/Megan} worried that {William/Rebecca} would criticize him harshly for the lack of organization at the fashion show.
3	Common Nouns	{Tyler/Kayla} revealed that {the producer/dancer} had doubted him even after several succesful performances of the show.
3	Modified Common Nouns	{Tyler/Kayla} revealed that {the producer/dancer} who helped choreograph the musical had doubted him even after several succesful performances of the show.
3	Proper Names	{Tyler/Kayla} revealed that {Brandon/Tiffany} had doubted him even after several succesful performances of the show.
4	Common Nouns	{Kevin/Amber} said that {the monk/nun} had hidden him effectively from the persistent agents of the secret police.
4	Modified Common Nouns	{Kevin/Amber} said that {the monk/nun} who hated the fascist regime had hidden him effectively from the persistent agents of the secret police.
4	Proper Names	{Kevin/Amber} said that {Zachary/Chelsea} had hidden him effectively from the persistent agents of the secret police.
5	Common Nouns	{Brian/Laura} believed that {the stock broker/secretary} had deceived him repeatedly about the extent of the illegal activity.
5	Modified Common Nouns	{Brian/Laura} believed that {the stock broker/secretary} who was involved in the fraud had deceived him repeatedly about the extent of the illegal activity.
5	Proper Names	{Brian/Laura} believed that {Richard/Crystal} had deceived him repeatedly about the extent of the illegal activity.
6	Common Nouns	{Mr. Smith/Ms. Smith} said that {the football player/cheerleader} had embarrassed him foolishly in front of the visiting college recruiters.
6	Modified Common Nouns	{Mr. Smith/Ms. Smith} said that {the football player/cheerleader} who joined the fistfight had embarrassed him foolishly in front of the visiting college recruiters.
6	Proper Names	{Mr. Smith/Ms. Smith} said that {Patrick/Kristen} had embarrassed him foolishly in front of the visiting college recruiters.
7	Common Nouns	{Jason/Kelly} worried that {the drug addict/pop singer} would resent him unfairly when the withdrawal symptoms became unbearable.
7	Modified Common Nouns	{Jason/Kelly} worried that {the drug addict/pop singer} in the rehab program would resent him unfairly when the withdrawal symptoms became unbearable.
7	Proper Names	{Jason/Kelly} worried that {Charles/Allison} would resent him unfairly when the withdrawal symptoms became unbearable.
8	Common Nouns	{Jesse/Maria} recalled that {the police officer/social worker} had contradicted him completely during the intense cross examination.
8	Modified Common Nouns	{Jesse/Maria} recalled that {the police officer/social worker} who testified at the trial had contradicted him completely during the intense cross examination.
8	Proper Names	{Jesse/Maria} recalled that {Jeffrey/Caitlin} had contradicted him completely during the intense cross examination.
9	Common Nouns	{Scott/Katie} insisted that {the building contractor/interior decorator} should familiarize him thoroughly with every detail of the plans.
9	Modified Common Nouns	{Scott/Katie} insisted that {the building contractor/interior decorator} who was working on the renovations should familiarize him thoroughly with every detail of the plans.
9	Proper Names	{Scott/Katie} insisted that {Bradley/Kathryn} should familiarize him thoroughly with every detail of the plans.
10	Common Nouns	{Derek/April} denied that {the football coach/guidance counselor} had entertained him unethically by making fun of the students.
10	Modified Common Nouns	{Derek/April} denied that {the football coach/guidance counselor} at yesterday's faculty meeting had entertained him unethically by making fun of the students.
10	Proper Names	{Derek/April} denied that {Antonio/Abigail} had entertained him unethically by making fun of the students.
11	Common Nouns	{Bryan/Erika} worried that {the air traffic controller/flight attendant} would blame him entirely for the accident during the emergency landing.
11	Modified Common Nouns	{Bryan/Erika} worried that {the air traffic controller/flight attendant} who was involved in the crash would blame him entirely for the accident during the emergency landing.
11	Proper Names	{Bryan/Erika} worried that {Donald/Melanie} would blame him entirely for the accident during the emergency landing.
12	Common Nouns	{Ethan/Paige} discovered that {the analyst/receptionist} had mocked him mercilessly for singing karaoke after drinking too much.
12	Modified Common Nouns	{Ethan/Paige} discovered that {the analyst/receptionist} who attended the office party had mocked him mercilessly for singing karaoke after drinking too much.
12	Proper Names	{Ethan/Paige} discovered that {Ronald/Marissa} had mocked him mercilessly for singing karaoke after drinking too much.
13	Common Nouns	{Jared/Molly} dreamed that {the clown/gymnast} had dressed him ridiculously in a frilly costume and an enormous hat.
13	Modified Common Nouns	{Jared/Molly} dreamed that {the clown/gymnast} from the three-ring circus had dressed him ridiculously in a frilly costume and an enormous hat.
13	Proper Names	{Jared/Molly} dreamed that {Jonathan/Jennifer} had dressed him ridiculously in a frilly costume and an enormous hat.
14	Common Nouns	{Peter/Jenna} believed that {the movie director/socialite} would introduce him eagerly to the most influential people in the room.
14	Modified Common Nouns	{Peter/Jenna} believed that {the movie director/socialite} at the Hollywood party would introduce him eagerly to the most influential people in the room.
14	Proper Names	{Peter/Jenna} believed that {Benjamin/Courtney} would introduce him eagerly to the most influential people in the room.
15	Common Nouns	{Keith/Julia} said that {the farmer/florist} had reminded him frequently about the dangers of pesticides.
15	Modified Common Nouns	{Keith/Julia} said that {the farmer/florist} with a booth at the market had reminded him frequently about the dangers of pesticides.
15	Proper Names	{Keith/Julia} said that {Mitchell/Danielle} had reminded him frequently about the dangers of pesticides.
16	Common Nouns	{Dylan/Holly} expected that {the pirate/mermaid} would blame him when the curse of the secret treasure was unleashed.
16	Modified Common Nouns	{Dylan/Holly} expected that {the pirate/mermaid} who lived on the magical island would blame him when the curse of the secret treasure was unleashed.
16	Proper Names	{Dylan/Holly} expected that {Alexander/Stephanie} would blame him when the curse of the secret treasure was unleashed.
17	Common Nouns	{Brett/Julie} ensured that {the sound engineer/coreographer} had prepared him thoroughly for any potential mishaps during the performance.
17	Modified Common Nouns	{Brett/Julie} ensured that {the sound engineer/coreographer} for tonight's talent show had prepared him thoroughly for any potential mishaps during the performance.
17	Proper Names	{Brett/Julie} ensured that {Nathaniel/Christina} had prepared him thoroughly for any potential mishaps during the performance.
18	Common Nouns	{Caleb/Diana} feared that {the tenor/soprano} would disappoint him eventually by hitting a false note in a difficult part.
18	Modified Common Nouns	{Caleb/Diana} feared that {the tenor/soprano} who sang the famous aria would disappoint him eventually by hitting a false note in a difficult part.
18	Proper Names	{Caleb/Diana} feared that {Seth/Emma} would disappoint him eventually by hitting a false note in a difficult part.
19	Common Nouns	{Joshua/Ashley} claimed that {the wrestling coach/dance instructor} had pushed him relentlessly for the sake of improving performance.
19	Modified Common Nouns	{Joshua/Ashley} claimed that {the wrestling coach/dance instructor} at the competitive high school had pushed him relentlessly for the sake of improving performance.
19	Proper Names	{Joshua/Ashley} claimed that {Douglas/Katrina} had pushed him relentlessly for the sake of improving performance.
20	Common Nouns	{Andrew/Lauren} hoped that {the sports fan/shopper} would nominate him promptly for the quality service award.
20	Modified Common Nouns	{Andrew/Lauren} hoped that {the sports fan/shopper} who got an extra discount would nominate him promptly for the quality service award.
20	Proper Names	{Andrew/Lauren} hoped that {Spencer/Sabrina} would nominate him promptly for the quality service award.
21	Common Nouns	{Thomas/Kelsey} knew that {the bartender/stripper} would protect him despite public pressure to expose philandering politicians.
21	Modified Common Nouns	{Thomas/Kelsey} knew that {the bartender/stripper} at the local club would protect him despite public pressure to expose philandering politicians.
21	Proper Names	{Thomas/Kelsey} knew that {Wesley/Sandra} would protect him despite public pressure to expose philandering politicians.
22	Common Nouns	{Jeremy/Andrea} hoped that {the hip hop dancer/ballet dancer} would teach him amazing moves for any kind of music.
22	Modified Common Nouns	{Jeremy/Andrea} hoped that {the hip hop dancer/ballet dancer} who volunteered for the school program would teach him amazing moves for any kind of music.
22	Proper Names	{Jeremy/Andrea} hoped that {Lucas/Karen} would teach him amazing moves for any kind of music.
23	Common Nouns	{Travis/Angela} expected that {the pilot/flight attendant} would congratulate him wholeheartedly for having saved so many lives.
23	Modified Common Nouns	{Travis/Angela} expected that {the pilot/flight attendant} on the hijacked plane would congratulate him wholeheartedly for having saved so many lives.
23	Proper Names	{Travis/Angela} expected that {Martin/Brenda} would congratulate him wholeheartedly for having saved so many lives.
24	Common Nouns	{Nathan/Alicia} wished that {the gardener/florist} had asked him beforehand whether it was worth the money.
24	Modified Common Nouns	{Nathan/Alicia} wished that {the gardener/florist} who invested in the community garden had asked him beforehand whether it was worth the money.
24	Proper Names	{Nathan/Alicia} wished that {Gary/Anne} had asked him beforehand whether it was worth the money.
25	Common Nouns	{Dustin/Brooke} said that {the hockey player/fashion model} had defended him steadfastly despite the constant criticism from the media.
25	Modified Common Nouns	{Dustin/Brooke} said that {the hockey player/fashion model} who was implicated in the scandal had defended him steadfastly despite the constant criticism from the media.
25	Proper Names	{Dustin/Brooke} said that {Albert/Amelia} had defended him steadfastly despite the constant criticism from the media.
26	Common Nouns	{George/Olivia} thought that {the cinematographer/costume designer} had considered him extremely important to the success of the film.
26	Modified Common Nouns	{George/Olivia} thought that {the cinematographer/costume designer} who worked on the movie had considered him extremely important to the success of the film.
26	Proper Names	{George/Olivia} thought that {Curtis/Denise} had considered him extremely important to the success of the film.
27	Common Nouns	{Taylor/Monica} claimed that {the manager/assistant} had undermined him constantly in an attempt to climb the corporate ladder.
27	Modified Common Nouns	{Taylor/Monica} claimed that {the manager/assistant} who wanted a promotion had undermined him constantly in an attempt to climb the corporate ladder.
27	Proper Names	{Taylor/Monica} claimed that {Roger/Lydia} had undermined him constantly in an attempt to climb the corporate ladder.
28	Common Nouns	{Edward/Bianca} announced that {the programmer/typist} had embarrassed him deeply by failing to notice the glitch ahead of time.
28	Modified Common Nouns	{Edward/Bianca} announced that {the programmer/typist} who had assisted with the presentation had embarrassed him deeply by failing to notice the glitch ahead of time.
28	Proper Names	{Edward/Bianca} announced that {Henry/Wendy} had embarrassed him deeply by failing to notice the glitch ahead of time.
29	Common Nouns	{Marcus/Shelby} claimed that {the personal trainer/massage therapist} had pushed him unreasonably hard during the intense training sessions.
29	Modified Common Nouns	{Marcus/Shelby} claimed that {the personal trainer/massage therapist} at the expensive gym had pushed him unreasonably hard during the intense training sessions.
29	Proper Names	{Marcus/Shelby} claimed that {Pedro/Jenny} had pushed him unreasonably hard during the intense training sessions.
30	Common Nouns	{Michael/Jessica} emphasized that {the drummer/flute player} should observe him carefully during rehearsals to keep a more consistent rhythm.
30	Modified Common Nouns	{Michael/Jessica} emphasized that {the drummer/flute player} who had difficulty with the piece should observe him carefully during rehearsals to keep a more consistent rhythm.
30	Proper Names	{Michael/Jessica} emphasized that {Robert/Alyssa} should observe him carefully during rehearsals to keep a more consistent rhythm.
31	Common Nouns	{Matthew/Heather} thought that {the store owner/boutique owner} should thank him openly for helping to make the necessary changes and cutbacks.
31	Modified Common Nouns	{Matthew/Heather} thought that {the store owner/boutique owner} who made a profit last year should thank him openly for helping to make the necessary changes and cutbacks.
31	Proper Names	{Matthew/Heather} thought that {David/Sarah} should thank him openly for helping to make the necessary changes and cutbacks.
32	Common Nouns	{William/Rebecca} suspected that {the priest/nun} would doubt him privately while defending the church publicly.
32	Modified Common Nouns	{William/Rebecca} suspected that {the priest/nun} who was affected by the scandal would doubt him privately while defending the church publicly.
32	Proper Names	{William/Rebecca} suspected that {James/Megan} would doubt him privately while defending the church publicly.
33	Common Nouns	{Brandon/Tiffany} hoped that {the soldier/nurse} could trust him completely for survival in the ever worsening situation.
33	Modified Common Nouns	{Brandon/Tiffany} hoped that {the soldier/nurse} who was leaving for Iraq could trust him completely for survival in the ever worsening situation.
33	Proper Names	{Brandon/Tiffany} hoped that {Tyler/Kayla} could trust him completely for survival in the ever worsening situation.
34	Common Nouns	{Zachary/Chelsea} knew that {the union worker/feminist} would defend him steadfastly in the face of political and social pressures.
34	Modified Common Nouns	{Zachary/Chelsea} knew that {the union worker/feminist} who attended the rally would defend him steadfastly in the face of political and social pressures.
34	Proper Names	{Zachary/Chelsea} knew that {Kevin/Amber} would defend him steadfastly in the face of political and social pressures.
35	Common Nouns	{Richard/Crystal} lamented that {the congressman/event planner} had humiliated him unintentionally at the international summit last year.
35	Modified Common Nouns	{Richard/Crystal} lamented that {the congressman/event planner} who drank too much champagne had humiliated him unintentionally at the international summit last year.
35	Proper Names	{Richard/Crystal} lamented that {Brian/Laura} had humiliated him unintentionally at the international summit last year.
36	Common Nouns	{Patrick/Kristen} said that {the consultant/publicist} had prepared him sufficiently to make a statement at the press meeting.
36	Modified Common Nouns	{Patrick/Kristen} said that {the consultant/publicist} who worked on the project had prepared him sufficiently to make a statement at the press meeting.
36	Proper Names	{Patrick/Kristen} said that {Mr. Smith/Ms. Smith} had prepared him sufficiently to make a statement at the press meeting.
37	Common Nouns	{Charles/Allison} recalled that {the physics major/nutrition major} would challenge him insistently with difficult questions and criticisms in every class.
37	Modified Common Nouns	{Charles/Allison} recalled that {the physics major/nutrition major} who was in the honors program would challenge him insistently with difficult questions and criticisms in every class.
37	Proper Names	{Charles/Allison} recalled that {Jason/Kelly} would challenge him insistently with difficult questions and criticisms in every class.
38	Common Nouns	{Jeffrey/Caitlin} feared that {the pimp/prostitute} would betray him eagerly during the interrogation to escape a lengthy prison sentence.
38	Modified Common Nouns	{Jeffrey/Caitlin} feared that {the pimp/prostitute} who was arrested last night would betray him eagerly during the interrogation to escape a lengthy prison sentence.
38	Proper Names	{Jeffrey/Caitlin} feared that {Jesse/Maria} would betray him eagerly during the interrogation to escape a lengthy prison sentence.
39	Common Nouns	{Bradley/Kathryn} hoped that {the gun advocate/abortion advocate} would correct him about public opinion on the controversial topic.
39	Modified Common Nouns	{Bradley/Kathryn} hoped that {the gun advocate/abortion advocate} who was interviewed on the program would correct him about public opinion on the controversial topic.
39	Proper Names	{Bradley/Kathryn} hoped that {Scott/Katie} would correct him about public opinion on the controversial topic.
40	Common Nouns	{Antonio/Abigail} predicted that {the welder/weaver} would confront him daily until salaries were increased for all employees.
40	Modified Common Nouns	{Antonio/Abigail} predicted that {the welder/weaver} who complained about low wages would confront him daily until salaries were increased for all employees.
40	Proper Names	{Antonio/Abigail} predicted that {Derek/April} would confront him daily until salaries were increased for all employees.
41	Common Nouns	{Donald/Melanie} hoped that {the school principal/school teacher} would defend him steadfastly throughout the controversy over the new legislation.
41	Modified Common Nouns	{Donald/Melanie} hoped that {the school principal/school teacher} who favored merit-based pay would defend him steadfastly throughout the controversy over the new legislation.
41	Proper Names	{Donald/Melanie} hoped that {Bryan/Erika} would defend him steadfastly throughout the controversy over the new legislation.
42	Common Nouns	{Ronald/Marissa} supposed that {the juggler/baton twirler} could amuse him night after night by doing tricks with fire.
42	Modified Common Nouns	{Ronald/Marissa} supposed that {the juggler/baton twirler} who traveled with the circus could amuse him night after night by doing tricks with fire.
42	Proper Names	{Ronald/Marissa} supposed that {Ethan/Paige} could amuse him night after night by doing tricks with fire.
43	Common Nouns	{Jonathan/Jennifer} complained that {the cardiologist/dietician} had pushed him insistently to lose a few pounds and eat more vegetables.
43	Modified Common Nouns	{Jonathan/Jennifer} complained that {the cardiologist/dietician} who studied the effects of obesity had pushed him insistently to lose a few pounds and eat more vegetables.
43	Proper Names	{Jonathan/Jennifer} complained that {Jared/Molly} had pushed him insistently to lose a few pounds and eat more vegetables.
44	Common Nouns	{Benjamin/Courtney} said that {the fisherman/mermaid} had entertained him amicably by singing lively songs and dancing.
44	Modified Common Nouns	{Benjamin/Courtney} said that {the fisherman/mermaid} in the hidden cove had entertained him amicably by singing lively songs and dancing.
44	Proper Names	{Benjamin/Courtney} said that {Peter/Jenna} had entertained him amicably by singing lively songs and dancing.
45	Common Nouns	{Mitchell/Danielle} feared that {the market analyst/advice columnist} would contradict him without considering the effects of the worsening housing market.
45	Modified Common Nouns	{Mitchell/Danielle} feared that {the market analyst/advice columnist} who wrote about money management would contradict him without considering the effects of the worsening housing market.
45	Proper Names	{Mitchell/Danielle} feared that {Keith/Julia} would contradict him without considering the effects of the worsening housing market.
46	Common Nouns	{Alexander/Stephanie} predicted that {the plumber/dressmaker} would blame him alone for the sloppy bookkeeping that led to the investigation.
46	Modified Common Nouns	{Alexander/Stephanie} predicted that {the plumber/dressmaker} who was being audited would blame him alone for the sloppy bookkeeping that led to the investigation.
46	Proper Names	{Alexander/Stephanie} predicted that {Dylan/Holly} would blame him alone for the sloppy bookkeeping that led to the investigation.
47	Common Nouns	{Nathaniel/Christina} claimed that {the drummer/singer} had pressured him continually to delay the start of quiet hours each night.
47	Modified Common Nouns	{Nathaniel/Christina} claimed that {the drummer/singer} who lived in the building had pressured him continually to delay the start of quiet hours each night.
47	Proper Names	{Nathaniel/Christina} claimed that {Brett/Julie} had pressured him continually to delay the start of quiet hours each night.
48	Common Nouns	{Seth/Emma} warned that {the personal trainer/aerobics instructor} had injured him often by not allowing enough time to stretch before workouts.
48	Modified Common Nouns	{Seth/Emma} warned that {the personal trainer/aerobics instructor} who taught at the gym had injured him often by not allowing enough time to stretch before workouts.
48	Proper Names	{Seth/Emma} warned that {Caleb/Diana} had injured him often by not allowing enough time to stretch before workouts.
49	Common Nouns	{Douglas/Katrina} declared that {the salesman/cashier} had failed him miserably during the big annual sale last weekend.
49	Modified Common Nouns	{Douglas/Katrina} declared that {the salesman/cashier} who was texting on the job had failed him miserably during the big annual sale last weekend.
49	Proper Names	{Douglas/Katrina} declared that {Joshua/Ashley} had failed him miserably during the big annual sale last weekend.
50	Common Nouns	{Spencer/Sabrina} heard that {the prophet/fortune teller} had designated him unofficially as the next tribe leader before the election was held.
50	Modified Common Nouns	{Spencer/Sabrina} heard that {the prophet/fortune teller} who claimed to see the future had designated him unofficially as the next tribe leader before the election was held.
50	Proper Names	{Spencer/Sabrina} heard that {Andrew/Lauren} had designated him unofficially as the next tribe leader before the election was held.
51	Common Nouns	{Wesley/Sandra} mentioned that {the comedian/swimsuit model} had reminded him repeatedly to arrive on time for the cover shoot.
51	Modified Common Nouns	{Wesley/Sandra} mentioned that {the comedian/swimsuit model} who appeared in the magazine feature had reminded him repeatedly to arrive on time for the cover shoot.
51	Proper Names	{Wesley/Sandra} mentioned that {Thomas/Kelsey} had reminded him repeatedly to arrive on time for the cover shoot.
52	Common Nouns	{Lucas/Karen} expected that {the patriarch/matchmaker} would nominate him readily to marry the butcher's daughter.
52	Modified Common Nouns	{Lucas/Karen} expected that {the patriarch/matchmaker} of the small village would nominate him readily to marry the butcher's daughter.
52	Proper Names	{Lucas/Karen} expected that {Jeremy/Andrea} would nominate him readily to marry the butcher's daughter.
53	Common Nouns	{Martin/Brenda} dreamed that {the wizard/witch} would poison him surreptitiously on the night of the full moon.
53	Modified Common Nouns	{Martin/Brenda} dreamed that {the wizard/witch} who was influenced by evil spirits would poison him surreptitiously on the night of the full moon.
53	Proper Names	{Martin/Brenda} dreamed that {Travis/Angela} would poison him surreptitiously on the night of the full moon.
54	Common Nouns	{Gary/Anne} reported that {the professor/counselor} had introduced him amiably to the board members at the reception.
54	Modified Common Nouns	{Gary/Anne} reported that {the professor/counselor} who received an award had introduced him amiably to the board members at the reception.
54	Proper Names	{Gary/Anne} reported that {Nathan/Alicia} had introduced him amiably to the board members at the reception.
55	Common Nouns	{Albert/Amelia} suggested that {the engineer/secretary} should email him promptly with a summary of what had been done so far.
55	Modified Common Nouns	{Albert/Amelia} suggested that {the engineer/secretary} who attended today’s meeting should email him promptly with a summary of what had been done so far.
55	Proper Names	{Albert/Amelia} suggested that {Dustin/Brooke} should email him promptly with a summary of what had been done so far.
56	Common Nouns	{Curtis/Denise} remembered that {the roadie/makeup artist} had blamed him unfairly for the damage to the sound equipment during the show.
56	Modified Common Nouns	{Curtis/Denise} remembered that {the roadie/makeup artist} who traveled with the band had blamed him unfairly for the damage to the sound equipment during the show.
56	Proper Names	{Curtis/Denise} remembered that {George/Olivia} had blamed him unfairly for the damage to the sound equipment during the show.
57	Common Nouns	{Roger/Lydia} argued that {the anarchist/feminist} would undermine him without helping the cause or gaining any public sympathy.
57	Modified Common Nouns	{Roger/Lydia} argued that {the anarchist/feminist} who supported the violent protests would undermine him without helping the cause or gaining any public sympathy.
57	Proper Names	{Roger/Lydia} argued that {Taylor/Monica} would undermine him without helping the cause or gaining any public sympathy.
58	Common Nouns	{Henry/Wendy} appreciated that {the carpenter/weaver} had taught him patiently about how to make something from scratch.
58	Modified Common Nouns	{Henry/Wendy} appreciated that {the carpenter/weaver} at the Renaissance fair had taught him patiently about how to make something from scratch.
58	Proper Names	{Henry/Wendy} appreciated that {Edward/Bianca} had taught him patiently about how to make something from scratch.
59	Common Nouns	{Pedro/Jenny} assumed that {the art critic/art curator} would promote him openly rather than support stale traditions.
59	Modified Common Nouns	{Pedro/Jenny} assumed that {the art critic/art curator} who preferred abstract work would promote him openly rather than support stale traditions.
59	Proper Names	{Pedro/Jenny} assumed that {Marcus/Shelby} would promote him openly rather than support stale traditions.
60	Common Nouns	{Robert/Alyssa} remembered that {the district attorney/child advocate} had congratulated him publicly for helping to raise votes for the new law.
60	Modified Common Nouns	{Robert/Alyssa} remembered that {the district attorney/child advocate} who fought against domestic abuse had congratulated him publicly for helping to raise votes for the new law.
60	Proper Names	{Robert/Alyssa} remembered that {Michael/Jessica} had congratulated him publicly for helping to raise votes for the new law.

## Sheet: Exp2
Source	Item	Experimental sentence
B&S02	1	{Arthur/Sheila} believed that {Ben/Meg} owed {him/her} a second chance to solve the problem.
B&S02	2	{Henry/Alice} accepted that {David/Janet} wanted {him/her} to go to California alone.
B&S02	3	{Mark/Gail} remembered that {Steven/Judith} told {him/her} about the cost of the ski trip to Montreal.
B&S02	4	{Kenny/Julie} admitted that {Adam/Lucy} warned {him/her} about going to the beach on a holiday weekend.
B&S02	5	{Alan/Lisa} doubted that {John/Jane} expected {him/her} to clean up the mess in the kitchen before going to bed.
B&S02	6	{Donald/Connie} confided that {Andy/Judy} informed {him/her} about the party planned for Halloween.
B&S02	7	{Harold/Laurie} disputed that {Thomas/Stacey} notified {him/her} about having any of the missing books.
B&S02	8	{Joe/Eve} discovered that {Harry/Karen} gave {him/her} the last copy of the group picture.
B&S02	9	{Doug/Jill} inferred that {Bob/Ann} invited {him/her} on the camping trip in an effort to be friendly.
B&S02	10	{Dennis/Brenda} sensed that {Patrick/Maureen} considered {him/her} more clever than any of the other students.
B&S02	11	{Teddy/Cindy} thought that {Larry/Kathy} suggested {him/her} as a candidate for the position that will soon be vacant.
B&S02	12	{Jeff/Dawn} assumed that {Jason/Ellen} could_give {him/her} a ride to the picnic next Saturday.
B&S02	13	{Bill/Hope} supposed that {Mike/Kate} regarded {him/her} as the most qualified person for the job.
B&S02	14	{Jim/Kay} concluded that {Brad/Joan} fooled {him/her} by going to an earlier showing of the movie.
B&S02	15	{Dave/Beth} expected that {Jack/Rose} would_offer {him/her} the lead role in the new play.
B&S02	16	{Jimmy/Jenny} suspected that {Tim/Pam} judged {him/her} to be the most likely person to win the award.
B&S02	17	{Sam/Peg} realized that {Brian/Cheryl} duped {him/her} into paying for all of the concert tickets.
B&S02	18	{Paul/Ruth} dreamed that {Joseph/Sharon} followed {him/her} to the garage because the car was acting up.
B&S02	19	{Matthew/Colleen} demonstrated that {Pete/Kath} forced {him/her} to participate in the prank.
B&S02	20	{Danny/Carol} felt that {Robert/Maggie} insulted {him/her} by hanging up without saying goodbye.
B&S02	21	{Edward/Eileen} pretended that {Daniel/Martha} tricked {him/her} into giving the money to the fund drive for the hurricane victims.
B&S02	22	{Roger/Sally} reported that {Ted/Liz} coaxed {him/her} into applying to another school next year.
B&S02	23	{Walter/Debbie} proved that {Tom/Sue} cheated {him/her} out of several hundred dollars.
B&S02	24	{Kevin/Nancy} learned that {Eddie/Katie} complimented {him/her} on the way the argument was settled.
New	25	{William/Chelsea} resented that {Ian/Amy} accused {him/her} of damaging the equipment during the last show.
New	26	{Brandon/Jasmine} remembered that {Ryan/Erin} amused {him/her} at camp by doing tricks by the fire.
New	27	{Richard/Crystal} feared that {Eric/Anna} betrayed {him/her} during the interrogation to escape a prison sentence.
New	28	{Zachary/Rebecca} worried that {Alex/Tara} blamed {him/her} for the accident during the emergency landing.
New	29	{Timothy/Tiffany} complained that {Tyler/Kayla} challenged {him/her} with difficult questions and criticisms in every class.
New	30	{Aaron/Amber} assumed that {Vincent/Kristen} considered {him/her} important to the success of the film.
New	31	{Derek/Laura} wished that {Gregory/Allison} consulted {him/her} before getting involved in risky investments.
New	32	{Ethan/Kelly} recalled that {Phillip/Lindsey} contradicted {him/her} during the intense cross examination.
New	33	{Peter/April} admitted that {Raymond/Whitney} deceived {him/her} about the extent of the illegal activity.
New	34	{Keith/Paige} appreciated that {Jonathan/Samantha} defended {him/her} in the face of political and social pressures.
New	35	{Dylan/Molly} sensed that {Mitchell/Courtney} doubted {him/her} even after several succesful performances of the show.
New	36	{Caleb/Holly} dreamed that {Alexander/Elizabeth} dressed {him/her} in a frilly costume and an enormous hat.
New	37	{Devin/Sarah} denied that {Jacob/Megan} entertained {him/her} by making fun of the students.
New	38	{Joshua/Amanda} declared that {Jared/Jenna} failed {him/her} during the big annual sale last weekend.
New	39	{Andrew/Lauren} claimed that {Taylor/Kelsey} familiarized {him/her} with every detail of the plans.
New	40	{Justin/Nicole} lamented that {Jeffrey/Shannon} humiliated {him/her} in front of the visiting college recruiters.
New	41	{Austin/Rachel} appreciated that {Benjamin/Jennifer} introduced {him/her} to the most influential people in the room.
New	42	{Dustin/Hannah} discovered that {Nicholas/Kimberly} mocked {him/her} for singing karaoke after drinking too much.
New	43	{Jeremy/Andrea} doubted that {Ivan/Tina} nominated {him/her} for the award for excellence in teaching.
New	44	{George/Brooke} ensured that {Gary/Kara} prepared {him/her} for any potential mishaps during the performance.
New	45	{Travis/Ashley} reported that {Tony/Emma} pushed {him/her} hard for the sake of improving performance.
New	46	{Nathan/Shelby} hoped that {Lucas/Haley} trusted {him/her} for survival in the difficult and dangerous situation.
New	47	{Michael/Heather} realized that {Frank/Grace} turned {him/her} in to the agents of the secret police.
New	48	{Anthony/Melissa} believed that {Colin/Linda} undermined {him/her} in an attempt to climb the corporate ladder.

## Sheet: Exp3
Item	Experimental sentence
1	The hotel manager thought that {the/every} {waiter/party planner} who helped with the reception should praise {him/his co-worker} for the success of the event.
2	The photographer insisted that {the/every} {tailor/designer} who was upset about the reviews should blame {him/his assistant} for the unattractive pictures.
3	The priest hoped that {the/every} {monk/nun} who witnessed the theft would prove {him/his trainee} to be innocent of any wrongdoing.
4	The actor revealed that {the/every} {producer/dancer} who was involved in the show had doubted {him/his ability} before the first performance.
5	The millionaire guaranteed that {the/every} {groundskeeper/housekeeper} who worked at the mansion would defend {him/his reputation} against the accusations of theft.
6	The lawyer believed that {the/every} {stock broker/secretary} who reported the fraud had deceived {him/his boss} about the extent of the illegal activity.
7	The coach said that {the/every} {football player/cheerleader} who joined the fistfight had embarrassed {him/his team} in front of the entire school.
8	The doctor worried that {the/every} {drug addict/pop singer} in the rehab program would hurt {him/his nurse} during the month-long program.
9	The defendant recalled that {the/every} {police officer/social worker} who testified at the trial had contradicted {him/his lawyer} during the cross-examination.
10	The executive suggested that {the/every} {building contractor/interior decorator} who was working on the renovations should familiarize {him/his assistant} with every detail of the plans.
11	The headmaster denied that {the/every} {football coach/guidance counselor} at the faculty dinner had entertained {him/his wife} by making fun of the students.
12	The pilot worried that {the/every} {air traffic controller/flight attendant} who was involved in the crash would blame {him/his error} for the accident during the emergency landing.
13	The executive discovered that {the/every} {analyst/receptionist} in the accounting department had invited {him/his friend} to the party on the CEO's yacht.
14	The juggler expected that {the/every} {clown/gymnast} in the circus performance would dress {him/his helper} in a ridiculous frilly costume.
15	The screenwriter mentioned that {the/every} {movie director/socialite} at the Hollywood party had introduced {him/his protege} to the most influential people in the room.
16	The local politician hoped that {the/every} {farmer/florist} with a booth at the market would inform {him/his colleagues} about the dangers of pesticides.
17	The sailor said that {the/every} {pirate/mermaid} who lived on the island would blame {him/his foolishness} if the curse of the treasure was unleashed.
18	The producer ensured that {the/every} {sound engineer/coreographer} for tonight's talent show had prepared {him/his crew} for any potential mishaps during the performance.
19	The composer feared that {the/every} {tenor/soprano} who sang the aria would disappoint {him/his audience} by hitting a false note in the difficult parts.
20	The athlete claimed that {the/every} {wrestling coach/dance instructor} at the school gym had starved {him/his team} for the sake of improving performance.
21	The soldier worried that {the/every} {medical intern/nurse} who was sleep-deprived would prick {him/his arm} with a used needle by accident.
22	The store manager predicted that {the/every} {sports fan/shopper} who got an extra discount would nominate {him/his cashier} for the quality service award.
23	The rock star heard that {the/every} {blogger/groupie} who waited in line for the show had described {him/his band} as totally devoted to the music.
24	The coach suspected that {the/every} {cyclist/figure skater} who admitted to using drugs would hate {him/his team} for revealing the truth to the public.
25	The politician declared that {the/every} {district attorney/child advocate} who fought against domestic abuse should congratulate {him/his supporters} for helping to raise votes for the new law.
26	The class president guessed that {the/every} {computer geek/cheerleader} in the ninth grade had nominated {him/his friend} to organize the school dance.
27	The government official knew that {the/every} {bartender/stripper} at the local club would protect {him/his mistress} from the prying eyes of the paparazzi.
28	The philanthropist hoped that {the/every} {hip hop dancer/ballerina} who performed at the charity event would teach {him/his child} how to dance to any kind of music.
29	The air traffic controller wished that {the/every} {pilot/flight attendant} on the hijacked plane would congratulate {him/his crew} for having saved so many lives.
30	The banker wished that {the/every} {gardener/florist} who invested in the community garden had asked {him/his accountant} whether it was worth the money.
31	The governor expected that {the/every} {senator/feminist leader} who attended the summit would educate {him/his committee} about the complexities of the situation.
32	The agent hoped that {the/every} {hockey player/fashion model} who was implicated in the scandal would hide {him/his involvement} from the detectives in charge of the investigation.
33	The actor knew that {the/every} {cinematographer/costume designer} at the awards show had considered {him/his work} to be extremely important for the success of the film.
34	The creative director affirmed that {the/every} {senior manager/assistant} who wanted a promotion should prevent {him/his superior} from making any bad decisions.
35	The CEO announced that {the/every} {programmer/typist} who had assisted with the presentation had embarrassed {him/his colleagues} by failing to notice the glitch ahead of time.
36	The weightlifter claimed that {the/every} {personal trainer/massage therapist} at the expensive gym had trained {him/his body} to be more flexible and less prone to injury.
37	The conductor emphasized that {the/every} {percussionist/flute player} who had difficulty with the piece should observe {him/his tempo} more carefully during practice sessions.
38	The marketing advisor said that {the/every} {barber/boutique owner} who made a profit last year should thank {him/his staff} for being so devoted to the job.
39	The prince boasted that {the/every} {butler/maid} who was trained in swordsmanship could defend {him/his family} as well as any soldier.
40	The bishop feared that {the/every} {priest/nun} who heard about the scandal would doubt {him/his faith} in light of the horrifying truth.
41	The colonel recognized that {the/every} {soldier/nurse} who was leaving for Iraq depended on {him/his training} for survival in the ever worsening situation.
42	The politician knew that {the/every} {union worker/feminist} who attended the rally had supported {him/his family} throughout the difficult economic times.
43	The trucker doubted that {the/every} {mechanic/cashier} at the gas station would describe {him/his job} as particularly interesting or important.
44	The ambassador lamented that {the/every} {congressman/event planner} who drank too much had humiliated {him/his colleague} at the international summit last year.
45	The executive insisted that {the/every} {consultant/publicist} who worked on the project should prepare {him/his client} for the weekly press meeting.
46	The statistician recalled that {the/every} {physics major/nutrition major} who was in the honors program would challenge {him/his professor} with very difficult questions and criticisms.
47	The drug dealer feared that {the/every} {pimp/prostitute} who was arrested last night would give {him/his confederate} up to the police to avoid prosecution.
48	The editor claimed that {the/every} {political columnist/gossip columnist} who criticized the company had educated {him/his readers} about the unfair hiring practices.
49	The philanthropist understood that {the/every} {legal advisor/event coordinator} who volunteered for the charity had trusted {him/his accountant} to file an accurate report to the government.
50	The news anchor hoped that {the/every} {gun advocate/abortion advocate} who gave an interview on the program would correct {him/his misconceptions} about public opinion on the controversial topic.
51	The factory foreman predicted that {the/every} {welder/weaver} who was complaining about wages would force {him/his supervisor} to do the right thing before long.
52	The producer felt that {the/every} {animator/costume designer} who won an award for the film should include {him/his team} in the celebration after the ceremony.
53	The art critic wrote that {the/every} {wood carver/knitter} at the national craft show had challenged {him/his preconceptions} with modern interpretations of traditional folk art.
54	The butler believed that {the/every} {handyman/babysitter} who visited the house occasionally had deceived {him/his employer} about the missing silverware and jewelry.
55	The congressman hoped that {the/every} {school principal/school teacher} who favored merit-based pay would defend {him/his decision} after the new legislation was passed.
56	The mayor remembered that {the/every} {juggler/baton twirler} who marched in the parade had amused {him/his children} by setting fire to the spinning batons.
57	The robber ordered that {the/every} {banker/bank teller} who understood the security system must prevent {him/his associates} from accidentally tripping the alarm.
58	The sumo wrestler complained that {the/every} {cardiologist/dietician} who studied the effects of obesity had pushed {him/his peers} to lose a few pounds and eat more vegetables.
59	The sailor said that {the/every} {fisherman/mermaid} in the hidden cove would entertain {him/his friends} by singing lively songs and dancing.
60	The economist feared that {the/every} {market analyst/advice columnist} who wrote about money management would contradict {him/his advice} in view of the improving markets.
61	The accountant denied that {the/every} {plumber/dressmaker} who was being audited should blame {him/his clerk} for the sloppy bookkeeping.
62	The psychiatrist recognized that {the/every} {undertaker/prostitute} who asked for antidepressants would despise {him/his occupation} even after years of therapy.
63	The landlord confessed that {the/every} {drummer/singer} who lived in the building had pressured {him/his superintendant} into delaying the start of quiet hours each night.
64	The wrestling coach warned that {the/every} {personal trainer/aerobics instructor} who taught at the gym had injured {him/his athletes} by not allowing enough time to stretch after workouts.
65	The store manager declared that {the/every} {salesman/cashier} who was texting on the job had failed {him/his customers} during the big annual sale.
66	The chief heard that {the/every} {prophet/fortune teller} who could see the future had designated {him/his son} to be the next leader of the tribe.
67	The publisher mentioned that {the/every} {comedian/swimsuit model} who appeared in the magazine feature had reminded {him/his photographer} to arrive on time for the shoot.
68	The reporter denied that {the/every} {rebel/peace activist} who was interviewed for the story had forced {him/his collaborator} to lie about the events leading up to the riot.
69	The farmer worried that {the/every} {patriarch/matchmaker} of the small village would nominate {him/his son} to marry the butcher's daughter.
70	The king dreamed that {the/every} {wizard/witch} who was influenced by evil spirits would poison {him/his daughter} on the night of the full moon.
71	The dean hoped that {the/every} {professor/counselor} who received an award would introduce {him/his students} to the president at the reception.
72	The project manager suggested that {the/every} {engineer/secretary} who attended today’s meeting should email {him/his superior} a summary of what had been done so far.
73	The rock star doubted that {the/every} {roadie/makeup artist} who helped out at the concert would ridicule {him/his mistakes} after reading the terrible reviews of the show.
74	The tailor boasted that {the/every} {executive/fashionista} who came in for a fitting had admired {him/his suit} for being so fashion forward.
75	The dictator argued that {the/every} {anarchist/feminist} who was inciting revolution had betrayed {him/his people} for the sake of a lost cause.
76	The captain realized that {the/every} {surgeon/nurse} on board the ship had saved {him/his friend} before rescuing the rest of the crew.
77	The swimmer expected that {the/every} {surfer/sunbather} who was enjoying the private beach would invite {him/his friend} to the picnic that afternoon.
78	The dentist appreciated that {the/every} {carpenter/weaver} at the Renaissance fair had taught {him/his child} how to make something from scratch.
79	The psychoanalyst thought that {the/every} {sociopath/anorexic patient} who was struggling to recover would detest {him/his treatment} after so many years of suffering.
80	The painter assumed that {the/every} {art critic/art curator} who preferred abstract work would promote {him/his ideas} at the expense of stale traditions.

## Sheet: Exp4&5
Item	Context Sentence	Experimental Sentence
1	The intimate reception had been warmly received by the wedding guests.	David thought that {the/every} {waiter/party planner} would praise {him/his coworkers} enthusiastically for the amazing success of the event.
2	The fashion show had received terrible reviews from the press.	James worried that {the/every} {tailor/designer} would criticize {him/his assistant} harshly for the lack of organization on the night of the show.
3	The coreography of the musical had proved very controversial.	Tyler revealed that {the/every} {producer/dancer} had doubted {him/his choices} even after several succesful performances of the show.
4	The resistance movement operated under the cover of the Monastery.	Kevin said that {the/every} {monk/nun} had hidden {him/his activities} effectively from the persistent agents of the secret police.
5	There appeared to be widespread fraud in the management of the hedge fund.	Brian believed that {the/every} {stock broker/secretary} had deceived {him/his boss} repeatedly about the extent of the illegal activity.
6	An unpopular call by a referee had caused a fistfight at the game last weekend.	Mr. Smith said that {the/every} {football player/cheerleader} had embarrassed {him/his team} foolishly in front of the visiting college recruiters.
7	Some celebrities at the rehab clinic always expected special treatment.	Jason said that {the/every} {rapper/pop singer} had resented {him/his nurse} unfairly when the withdrawal symptoms became unbearable.
8	The trial had been full of loud and emotional confrontations.	Jesse recalled that {the/every} {police officer/social worker} had contradicted {him/his lawyer} completely during the intense cross examination.
9	There were many people involved in the massive renovations of the office building.	Scott insisted that {the/every} {contractor/interior decorator} should familiarize {him/his assistant} thoroughly with every detail of the plans.
10	Events at the drunken faculty dinner raised questions at the PTA meeting the next morning.	Derek denied that {the/every} {football coach/guidance counselor} had entertained {him/his coworkers} unethically by making fun of the students.
11	So far the investigation had not discovered the cause of the plane crash.	Bryan worried that {the/every} {air traffic controller/flight attendant} would blame {him/his colleague} entirely for the accident during the emergency landing.
12	The vodka at the office party last week had caused nothing but trouble.	Ethan discovered that {the/every} {analyst/receptionist} had mocked {him/his boss} mercilessly for singing karaoke after drinking too much.
13	The field trip to the circus yesterday had quite an effect on the students.	Jared dreamed that {the/every} {clown/gymnast} had dressed {him/his dog} ridiculously in a frilly costume and an enormous hat.
14	Newcomers to the Hollywood scene had high hopes for the party.	Peter believed that {the/every} {movie director/socialite} would introduce {him/his protege} eagerly to the most influential people in the room.
15	The farmer's market was a good place to learn about agricultural practices.	Keith said that {the/every} {farmer/florist} had reminded {him/his customers} frequently about the dangers of pesticides.
16	The explorers who discovered the magical island had unintentionally caused problems.	Dylan expected that {the/every} {pirate/mermaid} would blame {him/his bad luck} when the curse of the secret treasure was unleashed.
17	The organizers of tonight's talent show planned everything in advance.	Brett ensured that {the/every} {sound engineer/coreographer} had prepared {him/his crew} thoroughly for any potential mishaps during the performance.
18	The aria was famous for the high note near the end.	Caleb feared that {the /every} {tenor/soprano} would disappoint {him/his audience} eventually by hitting a false note during the difficult part.
19	The competitive high school was known for its athletics and arts programs.	Joshua claimed that {the/every} {wrestling coach/dance instructor} had pushed {him/his students} relentlessly for the sake of improving performance.
20	The store had recently started an award for quality service.	Andrew hoped that {the/every} {sports fan/shopper} would nominate {him/his cashier} promptly for the award after receiving a discount.
21	Government officials were often seen with their mistresses at the strip club downtown.	Thomas knew that {the/every} {bartender/stripper} would protect {him/his customers} despite public pressure to expose philandering politicians.
22	Some professional dancers had volunteered to teach in the new after-school program.	Jeremy hoped that {the/every} {hip hop dancer/ballet dancer} would teach {him/his students} amazing moves for any kind of music.
23	The hijacking attempt had been thwarted.	Travis expected that {the/every} {pilot/flight attendant} would congratulate {him/his crew} wholeheartedly for having saved so many lives.
24	The investment in the community garden had turned out to be a scam.	Nathan wished that {the/every} {gardener/florist} had asked {him/his accountant} beforehand whether it was worth the money.
25	The drug scandal had been in the headlines constantly for a week.	Dustin said that {the/every} {hockey player/fashion model} had defended {him/his reputation} steadfastly despite the constant criticism from the media.
26	The actors were chatting about the film during their lunch break.	George thought that {the/every} {cinematographer/costume designer} would consider {him/his contribution} extremely important to the future success of the film.
27	Apparently the employees had been shameless in their attempts to advance their careers.	Taylor claimed that {the/every} {manager/assistant} had undermined {him/his superior} constantly in an attempt to climb the corporate ladder.
28	The presentation had ended up a complete disaster.	Edward announced that {the/every} {programmer/typist} had embarrassed {him/his colleagues} deeply by failing to notice the glitch ahead of time.
29	People were taking things a little too far at the gym.	Marcus claimed that {the /every } {personal trainer/massage therapist} had pushed {him/his body} unreasonably hard during the intense training sessions.
30	The band's playing was sloppy and out of time.	Michael emphasized that {the /every} {drummer/flute player} should observe {him/his tempo} carefully during rehearsals to keep a more consistent rhythm.
31	The efficiency program for small businesses had been quite successful despite the bad economy.	Matthew thought that {the /every} {store owner/boutique owner} should thank {him/his staff} openly for helping to make the necessary changes and cutbacks.
32	The church was trying to conceal its internal struggles about the recent scandal.	William suspected that {the/every} {priest/nun} would doubt {him/his faith} privately while defending the church publicly.
33	The unit was ready to deploy to Iraq.	Brandon hoped that {the/every} {medic/nurse} would trust {him/his training} completely for survival in the difficult and dangerous situation.
34	The campaign for extended maternity leave had faced a lot of resistance.	Zachary knew that {the /every} {union worker/feminist} would defend {him/his principles} steadfastly in the face of political and social pressures.
35	The movers and shakers of Capitol Hill had apparently enjoyed a few too many drinks.	Richard lamented that {the/every} {congressman/event planner} had humiliated {him/his colleague} unintentionally at the international summit last year.
36	The international firm was to hold a press conference in the coming week.	Patrick said that {the/every} {consultant/publicist} had prepared {him/his client} sufficiently to make a statement at the meeting.
37	The class of 1996 had a reunion last week.	Charles recalled that {the/every} {physics major/nutrition major} would challenge {him/his professor} insistently with difficult questions and criticisms in every class.
38	The criminal gang had been busted by the police.	Jeffrey feared that {the/every} {pimp/prostitute} would betray {him/his confederate} eagerly during the interrogation to escape a lengthy prison sentence.
39	The TV program featured interviews with advocates of particular political issues.	Bradley hoped that {the/every} {gun advocate/abortion advocate} would correct {him/his misconceptions} about public opinion on the controversial topic.
40	The recent inflation had noticeably increased the cost of living for the factory workers.	Antonio predicted that {the/every} {welder/weaver} would confront {him/his supervisor} daily until salaries were increased for all employees.
41	The debate over the merit-based pay system had become more heated this year.	Donald hoped that {the/every} {school principal/school teacher} would defend {him/his position} steadfastly throughout the controversy over the new legislation.
42	The town was already talking about the upcoming visit from the circus.	Ronald supposed that {the/every} {juggler/baton twirler} could amuse {him/his children} night after night by doing tricks with fire.
43	Health professionals had become outspoken about the importance of healthy eating.	Jonathan complained that {the /every } {cardiologist/dietician} had pushed {him/his colleagues} insistently to lose a few pounds and eat more vegetables.
44	The group of explorers were telling stories from their recent adventures.	Benjamin said that {the /every } {fisherman/mermaid} had entertained {him/his friends} amicably by singing lively songs and dancing.
45	Money management had been a hot topic of discussion recently.	Mitchell feared that {the /every } {market analyst/advice columnist} would contradict {him/his advice} without considering the effects of the worsening housing market.
46	Many local businesses were being investigated for their tax-filing practices.	Alexander predicted that {the /every} {plumber/dressmaker} would blame {him/his clerk} alone for the sloppy bookkeeping that led to the investigation.
47	Some tenants were not so happy about the new quiet hours.	Nathaniel claimed that {the /every} {drummer/singer} had pressured {him/his superintendant} continually to delay the start of quiet hours each night.
48	Many injuries at the gym had been reported recently.	Seth warned that {the/every} {personal trainer/aerobics instructor} had injured {him/his athletes} often by not allowing enough time to stretch before workouts.
49	The store had a problem with employees texting on the job.	Douglas declared that {the/every} {salesman/cashier} had failed {him/his customers} miserably during the big annual sale last weekend.
50	The rumors about the blacklists were spreading quickly around Hollywood.	Pedro heard that {the/every} {actor/actress} had identified {him/his co-star} publicly as a Communist at the congressional hearing.
51	The photo shoot for the magazine feature was scheduled for today.	Wesley mentioned that {the/every} {comedian/swimsuit model} had reminded {him/his photographer} repeatedly to arrive on time for the cover shoot.
52	The whole village anticipated that the butcher's beautiful daughter would marry soon.	Lucas expected that {the/every} {patriarch/matchmaker} would nominate {him/his son} readily to be the lucky groom.
53	Rumor had it that the town was under the influence of evil spirits.	Martin dreamed that {the/every} {wizard/witch} would poison {him/his daughter} surreptitiously on the night of the full moon.
54	The award ceremony for distinguished teachers had offered many networking opportunities.	Gary reported that {the/every} {professor/counselor} had introduced {him/his colleagues} amiably to the board members at the reception.
55	Todays' meeting about the big project had lasted five hours.	Albert suggested that {the/every} {engineer/secretary} should email {him/his superior} promptly with a summary of what had been done so far.
56	The constant bad luck on the band's tour had begun to damage their friendships.	Curtis remembered that {the/every} {roadie/makeup artist} had blamed {him/his assistant} unfairly for the damage to the sound equipment during the last show.
57	The violent protest and its instigator were widely criticized in the press.	Roger argued that {the/every} {anarchist/feminist} had undermined {him/his credibility} without helping the cause or gaining any public sympathy.
58	Visitors to the Renaissance fair had the opportunity to learn about traditional crafts.	Henry appreciated that {the/every} {carpenter/weaver} had taught {him/his child} patiently how to make something from scratch.
59	The art students were excited about the trend toward abstract work	Spencer assumed that {the/every} {art critic/art curator} would promote {him/his ideas} rather than support stale traditions and old-fashioned stereotypes.
60	The passage of the law last year had been pivotal in the reduction of domestic abuse.	Robert remembered that {the/every} {district attorney/child advocate} had congratulated {him/his supporters} publicly for helping to raise votes for the law.
61	The newspaper coverage had been crucial in exposing the company's unfair hiring practices.	Gregory claimed that {the/every} {political columnist/gossip columnist} had educated {him/his readers} impartially about the treatment of female and minority job applicants.
62	At the local bank, customer service was a top priority.	Nicolas said that {the/every} {banker/bank teller} would remind { him/his associates} often to smile while working with customers.
63	The beach resort was famous for its hospitality to visitors.	Oscar expected that {the /every} {surfer/sunbather} would invite {him/his friend} eagerly to the picnic that afternoon.
64	Lately quite a few valuables had gone missing from the house.	Raymond believed that {the/every} {handyman/babysitter} had deceived {him/his employer} cunningly about the missing silverware and jewelry.
